# Supplementary material for: Establishment and validation of a prognostic model based on HRR-related lncRNAs in colon adenocarcinoma
Source: World J Surg Oncol. 2022 Mar 9;20:74. doi: 10.1186/s12957-022-02534-0 (PMC8905762; doi:10.1186/s12957-022-02534-0)
Supplement: Supplementary file 5 — Additional file 5: Supplementary tables. [file 12957_2022_2534_MOESM5_ESM.xlsx]

## Sheet: supplementary table 1
Supplementary Table 1. lncRNAs that correlated with HRR-related genes
pearson's correlation		spearman's correlation
ENSG00000082929		ENSG00000082929
ENSG00000083622		ENSG00000083622
ENSG00000093100		ENSG00000093100
ENSG00000115934		ENSG00000115934
ENSG00000116652		ENSG00000116652
ENSG00000116883		ENSG00000116883
ENSG00000117242		ENSG00000117242
ENSG00000122043		ENSG00000122043
ENSG00000125514		ENSG00000125514
ENSG00000125899		ENSG00000125899
ENSG00000129816		ENSG00000129816
ENSG00000129845		ENSG00000129845
ENSG00000131007		ENSG00000131007
ENSG00000131538		ENSG00000131538
ENSG00000131548		ENSG00000131548
ENSG00000146521		ENSG00000146521
ENSG00000146666		ENSG00000146666
ENSG00000147753		ENSG00000147753
ENSG00000147761		ENSG00000147761
ENSG00000149443		ENSG00000149443
ENSG00000153363		ENSG00000153363
ENSG00000157306		ENSG00000157306
ENSG00000162888		ENSG00000162888
ENSG00000162913		ENSG00000162913
ENSG00000162947		ENSG00000163009
ENSG00000163009		ENSG00000163364
ENSG00000163364		ENSG00000163597
ENSG00000163597		ENSG00000166770
ENSG00000163915		ENSG00000166917
ENSG00000166770		ENSG00000167046
ENSG00000166917		ENSG00000167459
ENSG00000167459		ENSG00000167912
ENSG00000167912		ENSG00000168367
ENSG00000168367		ENSG00000170919
ENSG00000168746		ENSG00000170983
ENSG00000170919		ENSG00000171671
ENSG00000170983		ENSG00000171889
ENSG00000171671		ENSG00000172965
ENSG00000171889		ENSG00000173867
ENSG00000172965		ENSG00000174365
ENSG00000174365		ENSG00000174403
ENSG00000174403		ENSG00000174407
ENSG00000174407		ENSG00000175061
ENSG00000174680		ENSG00000175772
ENSG00000175061		ENSG00000176075
ENSG00000175147		ENSG00000176124
ENSG00000175604		ENSG00000176349
ENSG00000175728		ENSG00000176593
ENSG00000175746		ENSG00000176753
ENSG00000175772		ENSG00000176840
ENSG00000176075		ENSG00000176868
ENSG00000176124		ENSG00000176912
ENSG00000176349		ENSG00000177133
ENSG00000176593		ENSG00000177338
ENSG00000176659		ENSG00000177410
ENSG00000176753		ENSG00000177553
ENSG00000176754		ENSG00000177596
ENSG00000176868		ENSG00000177640
ENSG00000176912		ENSG00000177725
ENSG00000177133		ENSG00000177738
ENSG00000177338		ENSG00000177788
ENSG00000177340		ENSG00000177993
ENSG00000177369		ENSG00000178107
ENSG00000177410		ENSG00000178130
ENSG00000177553		ENSG00000178193
ENSG00000177596		ENSG00000178243
ENSG00000177640		ENSG00000178457
ENSG00000177725		ENSG00000178803
ENSG00000177738		ENSG00000178977
ENSG00000177788		ENSG00000179028
ENSG00000177822		ENSG00000179136
ENSG00000177993		ENSG00000179406
ENSG00000178107		ENSG00000179452
ENSG00000178130		ENSG00000179523
ENSG00000178193		ENSG00000179577
ENSG00000178243		ENSG00000179676
ENSG00000178412		ENSG00000179755
ENSG00000178457		ENSG00000179818
ENSG00000178722		ENSG00000179840
ENSG00000178803		ENSG00000180066
ENSG00000178977		ENSG00000180139
ENSG00000179028		ENSG00000180259
ENSG00000179082		ENSG00000180539
ENSG00000179136		ENSG00000180769
ENSG00000179219		ENSG00000180846
ENSG00000179253		ENSG00000180869
ENSG00000179406		ENSG00000180910
ENSG00000179447		ENSG00000181097
ENSG00000179452		ENSG00000181171
ENSG00000179523		ENSG00000181211
ENSG00000179577		ENSG00000181798
ENSG00000179676		ENSG00000181800
ENSG00000179743		ENSG00000182057
ENSG00000179755		ENSG00000182165
ENSG00000179818		ENSG00000182376
ENSG00000179840		ENSG00000182586
ENSG00000180066		ENSG00000182648
ENSG00000180139		ENSG00000182776
ENSG00000180259		ENSG00000182824
ENSG00000180422		ENSG00000182873
ENSG00000180539		ENSG00000183250
ENSG00000180769		ENSG00000183385
ENSG00000180846		ENSG00000183470
ENSG00000180869		ENSG00000183535
ENSG00000180910		ENSG00000183562
ENSG00000181097		ENSG00000183643
ENSG00000181123		ENSG00000184029
ENSG00000181171		ENSG00000184068
ENSG00000181211		ENSG00000184385
ENSG00000181798		ENSG00000184566
ENSG00000181800		ENSG00000184608
ENSG00000182057		ENSG00000184809
ENSG00000182165		ENSG00000184856
ENSG00000182376		ENSG00000184991
ENSG00000182586		ENSG00000185168
ENSG00000182648		ENSG00000185203
ENSG00000182776		ENSG00000185700
ENSG00000182824		ENSG00000185847
ENSG00000182873		ENSG00000186056
ENSG00000183250		ENSG00000186235
ENSG00000183308		ENSG00000186594
ENSG00000183385		ENSG00000186615
ENSG00000183470		ENSG00000186825
ENSG00000183535		ENSG00000186960
ENSG00000183562		ENSG00000187012
ENSG00000183643		ENSG00000187013
ENSG00000184029		ENSG00000187229
ENSG00000184068		ENSG00000187600
ENSG00000184385		ENSG00000187951
ENSG00000184566		ENSG00000187979
ENSG00000184608		ENSG00000188185
ENSG00000184809		ENSG00000188511
ENSG00000184856		ENSG00000188525
ENSG00000184991		ENSG00000188825
ENSG00000185168		ENSG00000189275
ENSG00000185203		ENSG00000196243
ENSG00000185700		ENSG00000196273
ENSG00000185847		ENSG00000196295
ENSG00000186056		ENSG00000196366
ENSG00000186235		ENSG00000196566
ENSG00000186594		ENSG00000196634
ENSG00000186615		ENSG00000196696
ENSG00000186825		ENSG00000196741
ENSG00000187012		ENSG00000196756
ENSG00000187013		ENSG00000196893
ENSG00000187229		ENSG00000197099
ENSG00000187600		ENSG00000197176
ENSG00000187904		ENSG00000197180
ENSG00000187951		ENSG00000197182
ENSG00000187979		ENSG00000197210
ENSG00000188185		ENSG00000197291
ENSG00000188242		ENSG00000197308
ENSG00000188525		ENSG00000197322
ENSG00000189196		ENSG00000197332
ENSG00000189275		ENSG00000197462
ENSG00000196243		ENSG00000197503
ENSG00000196295		ENSG00000197536
ENSG00000196366		ENSG00000197585
ENSG00000196566		ENSG00000197644
ENSG00000196634		ENSG00000197665
ENSG00000196696		ENSG00000197815
ENSG00000196741		ENSG00000197934
ENSG00000196756		ENSG00000197989
ENSG00000196893		ENSG00000198054
ENSG00000196979		ENSG00000198454
ENSG00000197099		ENSG00000198491
ENSG00000197176		ENSG00000198590
ENSG00000197180		ENSG00000198671
ENSG00000197182		ENSG00000198685
ENSG00000197210		ENSG00000198711
ENSG00000197301		ENSG00000203288
ENSG00000197308		ENSG00000203307
ENSG00000197322		ENSG00000203321
ENSG00000197332		ENSG00000203327
ENSG00000197462		ENSG00000203334
ENSG00000197503		ENSG00000203335
ENSG00000197536		ENSG00000203362
ENSG00000197585		ENSG00000203392
ENSG00000197644		ENSG00000203395
ENSG00000197665		ENSG00000203402
ENSG00000197815		ENSG00000203434
ENSG00000197934		ENSG00000203469
ENSG00000197989		ENSG00000203472
ENSG00000198454		ENSG00000203496
ENSG00000198491		ENSG00000203497
ENSG00000198590		ENSG00000203498
ENSG00000198671		ENSG00000203520
ENSG00000198685		ENSG00000203527
ENSG00000198711		ENSG00000203565
ENSG00000203258		ENSG00000203585
ENSG00000203288		ENSG00000203588
ENSG00000203307		ENSG00000203605
ENSG00000203321		ENSG00000203643
ENSG00000203325		ENSG00000203644
ENSG00000203327		ENSG00000203650
ENSG00000203334		ENSG00000203688
ENSG00000203335		ENSG00000203706
ENSG00000203356		ENSG00000203709
ENSG00000203362		ENSG00000203711
ENSG00000203364		ENSG00000203739
ENSG00000203392		ENSG00000203804
ENSG00000203395		ENSG00000203808
ENSG00000203402		ENSG00000203809
ENSG00000203434		ENSG00000203864
ENSG00000203446		ENSG00000203875
ENSG00000203469		ENSG00000203876
ENSG00000203472		ENSG00000203886
ENSG00000203496		ENSG00000203897
ENSG00000203497		ENSG00000203900
ENSG00000203498		ENSG00000203971
ENSG00000203506		ENSG00000203987
ENSG00000203520		ENSG00000203993
ENSG00000203527		ENSG00000204011
ENSG00000203565		ENSG00000204044
ENSG00000203585		ENSG00000204092
ENSG00000203588		ENSG00000204117
ENSG00000203605		ENSG00000204148
ENSG00000203643		ENSG00000204250
ENSG00000203644		ENSG00000204277
ENSG00000203645		ENSG00000204380
ENSG00000203650		ENSG00000204393
ENSG00000203684		ENSG00000204398
ENSG00000203688		ENSG00000204460
ENSG00000203706		ENSG00000204588
ENSG00000203709		ENSG00000204620
ENSG00000203711		ENSG00000204684
ENSG00000203721		ENSG00000204706
ENSG00000203739		ENSG00000204754
ENSG00000203804		ENSG00000204814
ENSG00000203808		ENSG00000204860
ENSG00000203809		ENSG00000204929
ENSG00000203864		ENSG00000204960
ENSG00000203865		ENSG00000204990
ENSG00000203875		ENSG00000205015
ENSG00000203876		ENSG00000205018
ENSG00000203886		ENSG00000205037
ENSG00000203900		ENSG00000205041
ENSG00000203930		ENSG00000205106
ENSG00000203971		ENSG00000205174
ENSG00000203987		ENSG00000205300
ENSG00000203993		ENSG00000205325
ENSG00000204011		ENSG00000205396
ENSG00000204044		ENSG00000205414
ENSG00000204091		ENSG00000205452
ENSG00000204117		ENSG00000205559
ENSG00000204148		ENSG00000205562
ENSG00000204241		ENSG00000205622
ENSG00000204250		ENSG00000205628
ENSG00000204277		ENSG00000205632
ENSG00000204380		ENSG00000205634
ENSG00000204393		ENSG00000205636
ENSG00000204398		ENSG00000205653
ENSG00000204446		ENSG00000205682
ENSG00000204460		ENSG00000205740
ENSG00000204464		ENSG00000205791
ENSG00000204588		ENSG00000205830
ENSG00000204620		ENSG00000205865
ENSG00000204684		ENSG00000205866
ENSG00000204706		ENSG00000205885
ENSG00000204754		ENSG00000205930
ENSG00000204814		ENSG00000205959
ENSG00000204876		ENSG00000205971
ENSG00000204929		ENSG00000206062
ENSG00000204960		ENSG00000206142
ENSG00000204971		ENSG00000206187
ENSG00000204990		ENSG00000206249
ENSG00000205015		ENSG00000206344
ENSG00000205018		ENSG00000206417
ENSG00000205037		ENSG00000206552
ENSG00000205041		ENSG00000206573
ENSG00000205106		ENSG00000212694
ENSG00000205174		ENSG00000212855
ENSG00000205293		ENSG00000212856
ENSG00000205300		ENSG00000212930
ENSG00000205325		ENSG00000212978
ENSG00000205396		ENSG00000213057
ENSG00000205414		ENSG00000213062
ENSG00000205424		ENSG00000213121
ENSG00000205452		ENSG00000213468
ENSG00000205500		ENSG00000213600
ENSG00000205559		ENSG00000213742
ENSG00000205562		ENSG00000213863
ENSG00000205622		ENSG00000213904
ENSG00000205632		ENSG00000213963
ENSG00000205634		ENSG00000214043
ENSG00000205636		ENSG00000214049
ENSG00000205653		ENSG00000214188
ENSG00000205682		ENSG00000214293
ENSG00000205740		ENSG00000214546
ENSG00000205791		ENSG00000214614
ENSG00000205830		ENSG00000214650
ENSG00000205837		ENSG00000214708
ENSG00000205865		ENSG00000214719
ENSG00000205866		ENSG00000214770
ENSG00000205885		ENSG00000214797
ENSG00000205930		ENSG00000214888
ENSG00000205959		ENSG00000214915
ENSG00000205971		ENSG00000214942
ENSG00000206062		ENSG00000214970
ENSG00000206142		ENSG00000215022
ENSG00000206187		ENSG00000215023
ENSG00000206195		ENSG00000215068
ENSG00000206249		ENSG00000215112
ENSG00000206344		ENSG00000215117
ENSG00000206417		ENSG00000215162
ENSG00000206552		ENSG00000215196
ENSG00000206573		ENSG00000215231
ENSG00000207955		ENSG00000215246
ENSG00000212694		ENSG00000215256
ENSG00000212743		ENSG00000215304
ENSG00000212855		ENSG00000215386
ENSG00000212856		ENSG00000215403
ENSG00000212930		ENSG00000215417
ENSG00000212978		ENSG00000215498
ENSG00000213057		ENSG00000215560
ENSG00000213062		ENSG00000215769
ENSG00000213121		ENSG00000215808
ENSG00000213373		ENSG00000215866
ENSG00000213468		ENSG00000215881
ENSG00000213600		ENSG00000216863
ENSG00000213742		ENSG00000216895
ENSG00000213863		ENSG00000217576
ENSG00000213904		ENSG00000217825
ENSG00000213963		ENSG00000218018
ENSG00000213994		ENSG00000218109
ENSG00000214043		ENSG00000218357
ENSG00000214188		ENSG00000218416
ENSG00000214293		ENSG00000218672
ENSG00000214546		ENSG00000218839
ENSG00000214614		ENSG00000219159
ENSG00000214650		ENSG00000219445
ENSG00000214691		ENSG00000219665
ENSG00000214708		ENSG00000220256
ENSG00000214719		ENSG00000220575
ENSG00000214770		ENSG00000220702
ENSG00000214773		ENSG00000220891
ENSG00000214797		ENSG00000220908
ENSG00000214851		ENSG00000221817
ENSG00000214888		ENSG00000221845
ENSG00000214915		ENSG00000222000
ENSG00000214919		ENSG00000222001
ENSG00000214942		ENSG00000222007
ENSG00000214970		ENSG00000222020
ENSG00000215022		ENSG00000222030
ENSG00000215068		ENSG00000222031
ENSG00000215112		ENSG00000222041
ENSG00000215117		ENSG00000222042
ENSG00000215162		ENSG00000222044
ENSG00000215196		ENSG00000223342
ENSG00000215231		ENSG00000223344
ENSG00000215244		ENSG00000223351
ENSG00000215246		ENSG00000223358
ENSG00000215256		ENSG00000223360
ENSG00000215304		ENSG00000223373
ENSG00000215386		ENSG00000223374
ENSG00000215403		ENSG00000223379
ENSG00000215417		ENSG00000223381
ENSG00000215458		ENSG00000223404
ENSG00000215498		ENSG00000223410
ENSG00000215560		ENSG00000223430
ENSG00000215769		ENSG00000223432
ENSG00000215866		ENSG00000223436
ENSG00000215881		ENSG00000223438
ENSG00000216863		ENSG00000223442
ENSG00000216895		ENSG00000223446
ENSG00000217576		ENSG00000223461
ENSG00000217825		ENSG00000223469
ENSG00000218018		ENSG00000223470
ENSG00000218109		ENSG00000223478
ENSG00000218416		ENSG00000223479
ENSG00000218672		ENSG00000223482
ENSG00000218839		ENSG00000223487
ENSG00000219445		ENSG00000223492
ENSG00000219665		ENSG00000223504
ENSG00000220161		ENSG00000223511
ENSG00000220256		ENSG00000223516
ENSG00000220575		ENSG00000223517
ENSG00000220702		ENSG00000223522
ENSG00000220891		ENSG00000223523
ENSG00000220925		ENSG00000223530
ENSG00000221817		ENSG00000223536
ENSG00000221845		ENSG00000223542
ENSG00000221990		ENSG00000223546
ENSG00000222000		ENSG00000223548
ENSG00000222001		ENSG00000223554
ENSG00000222004		ENSG00000223561
ENSG00000222007		ENSG00000223563
ENSG00000222020		ENSG00000223581
ENSG00000222030		ENSG00000223586
ENSG00000222031		ENSG00000223587
ENSG00000222032		ENSG00000223597
ENSG00000222041		ENSG00000223608
ENSG00000222042		ENSG00000223617
ENSG00000222044		ENSG00000223623
ENSG00000223342		ENSG00000223626
ENSG00000223344		ENSG00000223634
ENSG00000223351		ENSG00000223643
ENSG00000223358		ENSG00000223646
ENSG00000223360		ENSG00000223647
ENSG00000223373		ENSG00000223649
ENSG00000223374		ENSG00000223652
ENSG00000223379		ENSG00000223660
ENSG00000223381		ENSG00000223665
ENSG00000223403		ENSG00000223685
ENSG00000223410		ENSG00000223697
ENSG00000223430		ENSG00000223715
ENSG00000223432		ENSG00000223716
ENSG00000223436		ENSG00000223720
ENSG00000223438		ENSG00000223726
ENSG00000223442		ENSG00000223729
ENSG00000223446		ENSG00000223732
ENSG00000223458		ENSG00000223742
ENSG00000223461		ENSG00000223745
ENSG00000223462		ENSG00000223751
ENSG00000223469		ENSG00000223764
ENSG00000223470		ENSG00000223765
ENSG00000223478		ENSG00000223768
ENSG00000223479		ENSG00000223770
ENSG00000223482		ENSG00000223784
ENSG00000223487		ENSG00000223795
ENSG00000223492		ENSG00000223799
ENSG00000223502		ENSG00000223800
ENSG00000223504		ENSG00000223806
ENSG00000223511		ENSG00000223808
ENSG00000223516		ENSG00000223809
ENSG00000223517		ENSG00000223811
ENSG00000223522		ENSG00000223813
ENSG00000223523		ENSG00000223814
ENSG00000223525		ENSG00000223815
ENSG00000223530		ENSG00000223817
ENSG00000223536		ENSG00000223821
ENSG00000223542		ENSG00000223826
ENSG00000223546		ENSG00000223829
ENSG00000223548		ENSG00000223837
ENSG00000223554		ENSG00000223838
ENSG00000223561		ENSG00000223850
ENSG00000223563		ENSG00000223855
ENSG00000223581		ENSG00000223859
ENSG00000223586		ENSG00000223863
ENSG00000223587		ENSG00000223870
ENSG00000223597		ENSG00000223874
ENSG00000223608		ENSG00000223880
ENSG00000223617		ENSG00000223881
ENSG00000223623		ENSG00000223883
ENSG00000223626		ENSG00000223884
ENSG00000223634		ENSG00000223891
ENSG00000223643		ENSG00000223906
ENSG00000223646		ENSG00000223910
ENSG00000223647		ENSG00000223911
ENSG00000223649		ENSG00000223914
ENSG00000223652		ENSG00000223930
ENSG00000223653		ENSG00000223941
ENSG00000223660		ENSG00000223942
ENSG00000223665		ENSG00000223944
ENSG00000223678		ENSG00000223947
ENSG00000223685		ENSG00000223960
ENSG00000223692		ENSG00000223966
ENSG00000223697		ENSG00000223969
ENSG00000223715		ENSG00000223975
ENSG00000223716		ENSG00000223985
ENSG00000223720		ENSG00000223989
ENSG00000223726		ENSG00000223991
ENSG00000223729		ENSG00000223993
ENSG00000223732		ENSG00000223999
ENSG00000223742		ENSG00000224000
ENSG00000223745		ENSG00000224008
ENSG00000223754		ENSG00000224015
ENSG00000223764		ENSG00000224018
ENSG00000223765		ENSG00000224027
ENSG00000223768		ENSG00000224028
ENSG00000223770		ENSG00000224032
ENSG00000223795		ENSG00000224038
ENSG00000223800		ENSG00000224046
ENSG00000223806		ENSG00000224048
ENSG00000223808		ENSG00000224050
ENSG00000223809		ENSG00000224074
ENSG00000223811		ENSG00000224075
ENSG00000223813		ENSG00000224076
ENSG00000223814		ENSG00000224077
ENSG00000223815		ENSG00000224087
ENSG00000223817		ENSG00000224091
ENSG00000223826		ENSG00000224095
ENSG00000223829		ENSG00000224127
ENSG00000223834		ENSG00000224132
ENSG00000223838		ENSG00000224137
ENSG00000223839		ENSG00000224138
ENSG00000223842		ENSG00000224141
ENSG00000223850		ENSG00000224142
ENSG00000223855		ENSG00000224149
ENSG00000223859		ENSG00000224152
ENSG00000223870		ENSG00000224153
ENSG00000223874		ENSG00000224167
ENSG00000223880		ENSG00000224173
ENSG00000223881		ENSG00000224174
ENSG00000223882		ENSG00000224187
ENSG00000223883		ENSG00000224189
ENSG00000223884		ENSG00000224190
ENSG00000223891		ENSG00000224192
ENSG00000223906		ENSG00000224194
ENSG00000223910		ENSG00000224195
ENSG00000223911		ENSG00000224204
ENSG00000223914		ENSG00000224209
ENSG00000223930		ENSG00000224223
ENSG00000223941		ENSG00000224231
ENSG00000223942		ENSG00000224247
ENSG00000223944		ENSG00000224250
ENSG00000223947		ENSG00000224257
ENSG00000223949		ENSG00000224259
ENSG00000223960		ENSG00000224260
ENSG00000223966		ENSG00000224265
ENSG00000223969		ENSG00000224267
ENSG00000223975		ENSG00000224276
ENSG00000223985		ENSG00000224277
ENSG00000223989		ENSG00000224281
ENSG00000223993		ENSG00000224286
ENSG00000223999		ENSG00000224294
ENSG00000224000		ENSG00000224301
ENSG00000224008		ENSG00000224307
ENSG00000224015		ENSG00000224308
ENSG00000224017		ENSG00000224310
ENSG00000224018		ENSG00000224311
ENSG00000224027		ENSG00000224318
ENSG00000224028		ENSG00000224326
ENSG00000224029		ENSG00000224329
ENSG00000224031		ENSG00000224330
ENSG00000224032		ENSG00000224342
ENSG00000224038		ENSG00000224347
ENSG00000224043		ENSG00000224356
ENSG00000224046		ENSG00000224359
ENSG00000224048		ENSG00000224361
ENSG00000224050		ENSG00000224363
ENSG00000224063		ENSG00000224371
ENSG00000224074		ENSG00000224374
ENSG00000224075		ENSG00000224375
ENSG00000224076		ENSG00000224382
ENSG00000224077		ENSG00000224384
ENSG00000224079		ENSG00000224388
ENSG00000224087		ENSG00000224391
ENSG00000224091		ENSG00000224394
ENSG00000224099		ENSG00000224400
ENSG00000224100		ENSG00000224404
ENSG00000224116		ENSG00000224405
ENSG00000224127		ENSG00000224406
ENSG00000224132		ENSG00000224407
ENSG00000224137		ENSG00000224409
ENSG00000224138		ENSG00000224429
ENSG00000224142		ENSG00000224445
ENSG00000224149		ENSG00000224467
ENSG00000224152		ENSG00000224468
ENSG00000224153		ENSG00000224477
ENSG00000224167		ENSG00000224478
ENSG00000224173		ENSG00000224500
ENSG00000224174		ENSG00000224504
ENSG00000224186		ENSG00000224506
ENSG00000224187		ENSG00000224511
ENSG00000224189		ENSG00000224513
ENSG00000224190		ENSG00000224514
ENSG00000224192		ENSG00000224515
ENSG00000224194		ENSG00000224516
ENSG00000224195		ENSG00000224517
ENSG00000224204		ENSG00000224521
ENSG00000224209		ENSG00000224525
ENSG00000224216		ENSG00000224535
ENSG00000224223		ENSG00000224549
ENSG00000224228		ENSG00000224563
ENSG00000224231		ENSG00000224565
ENSG00000224238		ENSG00000224568
ENSG00000224239		ENSG00000224574
ENSG00000224247		ENSG00000224582
ENSG00000224250		ENSG00000224583
ENSG00000224257		ENSG00000224595
ENSG00000224259		ENSG00000224605
ENSG00000224260		ENSG00000224606
ENSG00000224265		ENSG00000224612
ENSG00000224267		ENSG00000224613
ENSG00000224276		ENSG00000224614
ENSG00000224277		ENSG00000224626
ENSG00000224281		ENSG00000224643
ENSG00000224286		ENSG00000224645
ENSG00000224301		ENSG00000224648
ENSG00000224307		ENSG00000224655
ENSG00000224308		ENSG00000224658
ENSG00000224310		ENSG00000224661
ENSG00000224311		ENSG00000224671
ENSG00000224318		ENSG00000224675
ENSG00000224326		ENSG00000224691
ENSG00000224329		ENSG00000224698
ENSG00000224330		ENSG00000224699
ENSG00000224342		ENSG00000224700
ENSG00000224347		ENSG00000224707
ENSG00000224356		ENSG00000224711
ENSG00000224359		ENSG00000224713
ENSG00000224361		ENSG00000224714
ENSG00000224363		ENSG00000224715
ENSG00000224371		ENSG00000224718
ENSG00000224374		ENSG00000224730
ENSG00000224375		ENSG00000224731
ENSG00000224382		ENSG00000224738
ENSG00000224384		ENSG00000224739
ENSG00000224388		ENSG00000224745
ENSG00000224391		ENSG00000224750
ENSG00000224394		ENSG00000224758
ENSG00000224400		ENSG00000224765
ENSG00000224404		ENSG00000224771
ENSG00000224405		ENSG00000224788
ENSG00000224406		ENSG00000224794
ENSG00000224407		ENSG00000224795
ENSG00000224409		ENSG00000224799
ENSG00000224418		ENSG00000224805
ENSG00000224429		ENSG00000224812
ENSG00000224445		ENSG00000224814
ENSG00000224467		ENSG00000224818
ENSG00000224468		ENSG00000224819
ENSG00000224477		ENSG00000224825
ENSG00000224478		ENSG00000224832
ENSG00000224490		ENSG00000224842
ENSG00000224500		ENSG00000224851
ENSG00000224504		ENSG00000224854
ENSG00000224505		ENSG00000224857
ENSG00000224506		ENSG00000224865
ENSG00000224511		ENSG00000224870
ENSG00000224513		ENSG00000224875
ENSG00000224514		ENSG00000224876
ENSG00000224515		ENSG00000224883
ENSG00000224516		ENSG00000224884
ENSG00000224517		ENSG00000224893
ENSG00000224521		ENSG00000224901
ENSG00000224525		ENSG00000224903
ENSG00000224535		ENSG00000224910
ENSG00000224541		ENSG00000224918
ENSG00000224549		ENSG00000224922
ENSG00000224563		ENSG00000224924
ENSG00000224565		ENSG00000224933
ENSG00000224568		ENSG00000224934
ENSG00000224574		ENSG00000224935
ENSG00000224582		ENSG00000224943
ENSG00000224583		ENSG00000224944
ENSG00000224595		ENSG00000224957
ENSG00000224605		ENSG00000224958
ENSG00000224606		ENSG00000224968
ENSG00000224612		ENSG00000224975
ENSG00000224613		ENSG00000224989
ENSG00000224614		ENSG00000225000
ENSG00000224626		ENSG00000225002
ENSG00000224638		ENSG00000225006
ENSG00000224643		ENSG00000225012
ENSG00000224644		ENSG00000225030
ENSG00000224645		ENSG00000225044
ENSG00000224648		ENSG00000225050
ENSG00000224655		ENSG00000225056
ENSG00000224658		ENSG00000225058
ENSG00000224661		ENSG00000225063
ENSG00000224671		ENSG00000225064
ENSG00000224675		ENSG00000225083
ENSG00000224691		ENSG00000225084
ENSG00000224698		ENSG00000225085
ENSG00000224699		ENSG00000225087
ENSG00000224700		ENSG00000225102
ENSG00000224707		ENSG00000225105
ENSG00000224711		ENSG00000225112
ENSG00000224713		ENSG00000225113
ENSG00000224714		ENSG00000225126
ENSG00000224715		ENSG00000225128
ENSG00000224718		ENSG00000225129
ENSG00000224721		ENSG00000225140
ENSG00000224729		ENSG00000225144
ENSG00000224730		ENSG00000225148
ENSG00000224733		ENSG00000225152
ENSG00000224738		ENSG00000225163
ENSG00000224739		ENSG00000225166
ENSG00000224743		ENSG00000225172
ENSG00000224745		ENSG00000225174
ENSG00000224750		ENSG00000225177
ENSG00000224764		ENSG00000225179
ENSG00000224765		ENSG00000225181
ENSG00000224771		ENSG00000225194
ENSG00000224788		ENSG00000225203
ENSG00000224794		ENSG00000225205
ENSG00000224795		ENSG00000225206
ENSG00000224799		ENSG00000225208
ENSG00000224812		ENSG00000225209
ENSG00000224818		ENSG00000225216
ENSG00000224819		ENSG00000225218
ENSG00000224821		ENSG00000225226
ENSG00000224822		ENSG00000225231
ENSG00000224825		ENSG00000225233
ENSG00000224832		ENSG00000225234
ENSG00000224842		ENSG00000225243
ENSG00000224844		ENSG00000225249
ENSG00000224851		ENSG00000225255
ENSG00000224855		ENSG00000225258
ENSG00000224857		ENSG00000225263
ENSG00000224863		ENSG00000225265
ENSG00000224865		ENSG00000225279
ENSG00000224870		ENSG00000225280
ENSG00000224875		ENSG00000225298
ENSG00000224876		ENSG00000225299
ENSG00000224883		ENSG00000225303
ENSG00000224885		ENSG00000225311
ENSG00000224893		ENSG00000225313
ENSG00000224897		ENSG00000225316
ENSG00000224901		ENSG00000225321
ENSG00000224903		ENSG00000225325
ENSG00000224910		ENSG00000225330
ENSG00000224918		ENSG00000225331
ENSG00000224922		ENSG00000225334
ENSG00000224924		ENSG00000225335
ENSG00000224933		ENSG00000225337
ENSG00000224934		ENSG00000225341
ENSG00000224935		ENSG00000225342
ENSG00000224943		ENSG00000225350
ENSG00000224944		ENSG00000225359
ENSG00000224945		ENSG00000225361
ENSG00000224957		ENSG00000225377
ENSG00000224958		ENSG00000225378
ENSG00000224959		ENSG00000225383
ENSG00000224968		ENSG00000225386
ENSG00000224972		ENSG00000225387
ENSG00000224973		ENSG00000225393
ENSG00000224975		ENSG00000225413
ENSG00000224989		ENSG00000225417
ENSG00000225000		ENSG00000225421
ENSG00000225002		ENSG00000225424
ENSG00000225006		ENSG00000225427
ENSG00000225007		ENSG00000225434
ENSG00000225012		ENSG00000225437
ENSG00000225030		ENSG00000225444
ENSG00000225037		ENSG00000225446
ENSG00000225044		ENSG00000225457
ENSG00000225050		ENSG00000225458
ENSG00000225056		ENSG00000225465
ENSG00000225057		ENSG00000225470
ENSG00000225058		ENSG00000225479
ENSG00000225063		ENSG00000225488
ENSG00000225064		ENSG00000225489
ENSG00000225076		ENSG00000225497
ENSG00000225083		ENSG00000225516
ENSG00000225084		ENSG00000225518
ENSG00000225085		ENSG00000225519
ENSG00000225092		ENSG00000225532
ENSG00000225102		ENSG00000225537
ENSG00000225105		ENSG00000225539
ENSG00000225106		ENSG00000225541
ENSG00000225112		ENSG00000225542
ENSG00000225113		ENSG00000225546
ENSG00000225126		ENSG00000225548
ENSG00000225128		ENSG00000225552
ENSG00000225129		ENSG00000225554
ENSG00000225140		ENSG00000225559
ENSG00000225144		ENSG00000225561
ENSG00000225146		ENSG00000225563
ENSG00000225148		ENSG00000225564
ENSG00000225152		ENSG00000225570
ENSG00000225156		ENSG00000225572
ENSG00000225163		ENSG00000225579
ENSG00000225166		ENSG00000225582
ENSG00000225172		ENSG00000225588
ENSG00000225173		ENSG00000225598
ENSG00000225174		ENSG00000225605
ENSG00000225177		ENSG00000225610
ENSG00000225179		ENSG00000225612
ENSG00000225181		ENSG00000225613
ENSG00000225194		ENSG00000225619
ENSG00000225203		ENSG00000225620
ENSG00000225205		ENSG00000225623
ENSG00000225206		ENSG00000225626
ENSG00000225208		ENSG00000225640
ENSG00000225209		ENSG00000225647
ENSG00000225213		ENSG00000225655
ENSG00000225216		ENSG00000225657
ENSG00000225218		ENSG00000225670
ENSG00000225226		ENSG00000225680
ENSG00000225231		ENSG00000225683
ENSG00000225233		ENSG00000225684
ENSG00000225234		ENSG00000225706
ENSG00000225243		ENSG00000225708
ENSG00000225249		ENSG00000225718
ENSG00000225255		ENSG00000225730
ENSG00000225258		ENSG00000225731
ENSG00000225263		ENSG00000225733
ENSG00000225265		ENSG00000225738
ENSG00000225279		ENSG00000225750
ENSG00000225280		ENSG00000225752
ENSG00000225299		ENSG00000225756
ENSG00000225300		ENSG00000225759
ENSG00000225303		ENSG00000225761
ENSG00000225311		ENSG00000225765
ENSG00000225313		ENSG00000225768
ENSG00000225316		ENSG00000225775
ENSG00000225321		ENSG00000225783
ENSG00000225325		ENSG00000225785
ENSG00000225330		ENSG00000225791
ENSG00000225331		ENSG00000225794
ENSG00000225334		ENSG00000225807
ENSG00000225335		ENSG00000225815
ENSG00000225337		ENSG00000225818
ENSG00000225341		ENSG00000225819
ENSG00000225342		ENSG00000225833
ENSG00000225350		ENSG00000225855
ENSG00000225359		ENSG00000225860
ENSG00000225361		ENSG00000225867
ENSG00000225365		ENSG00000225870
ENSG00000225376		ENSG00000225877
ENSG00000225377		ENSG00000225879
ENSG00000225378		ENSG00000225880
ENSG00000225383		ENSG00000225881
ENSG00000225386		ENSG00000225882
ENSG00000225387		ENSG00000225884
ENSG00000225393		ENSG00000225903
ENSG00000225399		ENSG00000225914
ENSG00000225407		ENSG00000225916
ENSG00000225408		ENSG00000225919
ENSG00000225413		ENSG00000225924
ENSG00000225417		ENSG00000225929
ENSG00000225421		ENSG00000225930
ENSG00000225424		ENSG00000225936
ENSG00000225427		ENSG00000225938
ENSG00000225434		ENSG00000225942
ENSG00000225437		ENSG00000225953
ENSG00000225442		ENSG00000225960
ENSG00000225444		ENSG00000225963
ENSG00000225446		ENSG00000225970
ENSG00000225457		ENSG00000225974
ENSG00000225458		ENSG00000225979
ENSG00000225465		ENSG00000226005
ENSG00000225470		ENSG00000226012
ENSG00000225479		ENSG00000226022
ENSG00000225488		ENSG00000226026
ENSG00000225493		ENSG00000226029
ENSG00000225497		ENSG00000226031
ENSG00000225498		ENSG00000226037
ENSG00000225506		ENSG00000226041
ENSG00000225516		ENSG00000226043
ENSG00000225518		ENSG00000226047
ENSG00000225519		ENSG00000226053
ENSG00000225532		ENSG00000226063
ENSG00000225537		ENSG00000226070
ENSG00000225539		ENSG00000226078
ENSG00000225541		ENSG00000226083
ENSG00000225542		ENSG00000226089
ENSG00000225552		ENSG00000226130
ENSG00000225559		ENSG00000226133
ENSG00000225561		ENSG00000226134
ENSG00000225563		ENSG00000226140
ENSG00000225564		ENSG00000226143
ENSG00000225570		ENSG00000226159
ENSG00000225572		ENSG00000226169
ENSG00000225579		ENSG00000226172
ENSG00000225582		ENSG00000226179
ENSG00000225588		ENSG00000226180
ENSG00000225595		ENSG00000226181
ENSG00000225598		ENSG00000226193
ENSG00000225605		ENSG00000226200
ENSG00000225610		ENSG00000226203
ENSG00000225612		ENSG00000226204
ENSG00000225613		ENSG00000226206
ENSG00000225619		ENSG00000226207
ENSG00000225620		ENSG00000226208
ENSG00000225623		ENSG00000226218
ENSG00000225626		ENSG00000226237
ENSG00000225632		ENSG00000226238
ENSG00000225637		ENSG00000226239
ENSG00000225640		ENSG00000226240
ENSG00000225647		ENSG00000226249
ENSG00000225649		ENSG00000226250
ENSG00000225652		ENSG00000226277
ENSG00000225655		ENSG00000226296
ENSG00000225657		ENSG00000226302
ENSG00000225670		ENSG00000226304
ENSG00000225680		ENSG00000226310
ENSG00000225683		ENSG00000226312
ENSG00000225684		ENSG00000226317
ENSG00000225703		ENSG00000226323
ENSG00000225706		ENSG00000226328
ENSG00000225708		ENSG00000226330
ENSG00000225718		ENSG00000226332
ENSG00000225730		ENSG00000226349
ENSG00000225731		ENSG00000226352
ENSG00000225733		ENSG00000226362
ENSG00000225738		ENSG00000226363
ENSG00000225746		ENSG00000226364
ENSG00000225750		ENSG00000226370
ENSG00000225751		ENSG00000226375
ENSG00000225752		ENSG00000226380
ENSG00000225756		ENSG00000226387
ENSG00000225759		ENSG00000226390
ENSG00000225761		ENSG00000226397
ENSG00000225765		ENSG00000226398
ENSG00000225767		ENSG00000226409
ENSG00000225768		ENSG00000226412
ENSG00000225775		ENSG00000226419
ENSG00000225783		ENSG00000226423
ENSG00000225785		ENSG00000226425
ENSG00000225791		ENSG00000226426
ENSG00000225794		ENSG00000226431
ENSG00000225807		ENSG00000226433
ENSG00000225815		ENSG00000226434
ENSG00000225818		ENSG00000226438
ENSG00000225819		ENSG00000226441
ENSG00000225826		ENSG00000226442
ENSG00000225839		ENSG00000226445
ENSG00000225855		ENSG00000226447
ENSG00000225857		ENSG00000226454
ENSG00000225860		ENSG00000226482
ENSG00000225867		ENSG00000226484
ENSG00000225870		ENSG00000226486
ENSG00000225877		ENSG00000226487
ENSG00000225879		ENSG00000226488
ENSG00000225880		ENSG00000226497
ENSG00000225881		ENSG00000226506
ENSG00000225882		ENSG00000226508
ENSG00000225884		ENSG00000226516
ENSG00000225885		ENSG00000226522
ENSG00000225891		ENSG00000226527
ENSG00000225903		ENSG00000226530
ENSG00000225914		ENSG00000226533
ENSG00000225916		ENSG00000226542
ENSG00000225919		ENSG00000226566
ENSG00000225924		ENSG00000226567
ENSG00000225929		ENSG00000226571
ENSG00000225930		ENSG00000226576
ENSG00000225936		ENSG00000226587
ENSG00000225942		ENSG00000226601
ENSG00000225952		ENSG00000226605
ENSG00000225953		ENSG00000226620
ENSG00000225956		ENSG00000226622
ENSG00000225960		ENSG00000226629
ENSG00000225963		ENSG00000226640
ENSG00000225970		ENSG00000226643
ENSG00000225974		ENSG00000226655
ENSG00000225978		ENSG00000226664
ENSG00000225979		ENSG00000226679
ENSG00000225986		ENSG00000226680
ENSG00000225988		ENSG00000226688
ENSG00000226005		ENSG00000226694
ENSG00000226012		ENSG00000226696
ENSG00000226022		ENSG00000226698
ENSG00000226026		ENSG00000226702
ENSG00000226029		ENSG00000226706
ENSG00000226031		ENSG00000226707
ENSG00000226037		ENSG00000226708
ENSG00000226043		ENSG00000226711
ENSG00000226047		ENSG00000226715
ENSG00000226053		ENSG00000226716
ENSG00000226063		ENSG00000226717
ENSG00000226067		ENSG00000226722
ENSG00000226070		ENSG00000226725
ENSG00000226078		ENSG00000226733
ENSG00000226083		ENSG00000226739
ENSG00000226087		ENSG00000226746
ENSG00000226089		ENSG00000226751
ENSG00000226130		ENSG00000226759
ENSG00000226134		ENSG00000226762
ENSG00000226137		ENSG00000226764
ENSG00000226140		ENSG00000226770
ENSG00000226143		ENSG00000226771
ENSG00000226149		ENSG00000226772
ENSG00000226159		ENSG00000226777
ENSG00000226169		ENSG00000226780
ENSG00000226179		ENSG00000226791
ENSG00000226180		ENSG00000226797
ENSG00000226181		ENSG00000226798
ENSG00000226193		ENSG00000226803
ENSG00000226194		ENSG00000226808
ENSG00000226200		ENSG00000226812
ENSG00000226203		ENSG00000226813
ENSG00000226204		ENSG00000226816
ENSG00000226206		ENSG00000226819
ENSG00000226207		ENSG00000226822
ENSG00000226208		ENSG00000226829
ENSG00000226218		ENSG00000226833
ENSG00000226237		ENSG00000226835
ENSG00000226238		ENSG00000226846
ENSG00000226239		ENSG00000226853
ENSG00000226240		ENSG00000226854
ENSG00000226249		ENSG00000226859
ENSG00000226250		ENSG00000226861
ENSG00000226258		ENSG00000226883
ENSG00000226266		ENSG00000226891
ENSG00000226272		ENSG00000226900
ENSG00000226277		ENSG00000226903
ENSG00000226286		ENSG00000226904
ENSG00000226296		ENSG00000226906
ENSG00000226302		ENSG00000226919
ENSG00000226304		ENSG00000226920
ENSG00000226310		ENSG00000226921
ENSG00000226312		ENSG00000226925
ENSG00000226317		ENSG00000226927
ENSG00000226323		ENSG00000226938
ENSG00000226328		ENSG00000226939
ENSG00000226330		ENSG00000226950
ENSG00000226332		ENSG00000226956
ENSG00000226334		ENSG00000226968
ENSG00000226349		ENSG00000226978
ENSG00000226352		ENSG00000226985
ENSG00000226362		ENSG00000226990
ENSG00000226363		ENSG00000226992
ENSG00000226364		ENSG00000226994
ENSG00000226367		ENSG00000226995
ENSG00000226370		ENSG00000226996
ENSG00000226375		ENSG00000227007
ENSG00000226380		ENSG00000227011
ENSG00000226387		ENSG00000227012
ENSG00000226390		ENSG00000227016
ENSG00000226397		ENSG00000227021
ENSG00000226398		ENSG00000227033
ENSG00000226403		ENSG00000227039
ENSG00000226409		ENSG00000227042
ENSG00000226412		ENSG00000227043
ENSG00000226419		ENSG00000227047
ENSG00000226423		ENSG00000227061
ENSG00000226425		ENSG00000227068
ENSG00000226431		ENSG00000227075
ENSG00000226433		ENSG00000227078
ENSG00000226434		ENSG00000227082
ENSG00000226438		ENSG00000227089
ENSG00000226440		ENSG00000227090
ENSG00000226441		ENSG00000227091
ENSG00000226442		ENSG00000227094
ENSG00000226445		ENSG00000227098
ENSG00000226447		ENSG00000227101
ENSG00000226454		ENSG00000227107
ENSG00000226482		ENSG00000227115
ENSG00000226484		ENSG00000227125
ENSG00000226486		ENSG00000227128
ENSG00000226487		ENSG00000227131
ENSG00000226488		ENSG00000227139
ENSG00000226497		ENSG00000227143
ENSG00000226506		ENSG00000227148
ENSG00000226508		ENSG00000227150
ENSG00000226510		ENSG00000227155
ENSG00000226516		ENSG00000227157
ENSG00000226520		ENSG00000227167
ENSG00000226522		ENSG00000227169
ENSG00000226527		ENSG00000227170
ENSG00000226530		ENSG00000227181
ENSG00000226533		ENSG00000227193
ENSG00000226542		ENSG00000227195
ENSG00000226566		ENSG00000227198
ENSG00000226567		ENSG00000227206
ENSG00000226571		ENSG00000227210
ENSG00000226576		ENSG00000227227
ENSG00000226587		ENSG00000227244
ENSG00000226599		ENSG00000227248
ENSG00000226601		ENSG00000227252
ENSG00000226605		ENSG00000227256
ENSG00000226620		ENSG00000227258
ENSG00000226622		ENSG00000227260
ENSG00000226627		ENSG00000227269
ENSG00000226629		ENSG00000227274
ENSG00000226640		ENSG00000227278
ENSG00000226643		ENSG00000227282
ENSG00000226644		ENSG00000227290
ENSG00000226647		ENSG00000227293
ENSG00000226648		ENSG00000227294
ENSG00000226655		ENSG00000227297
ENSG00000226664		ENSG00000227301
ENSG00000226669		ENSG00000227303
ENSG00000226673		ENSG00000227305
ENSG00000226674		ENSG00000227306
ENSG00000226676		ENSG00000227307
ENSG00000226679		ENSG00000227313
ENSG00000226680		ENSG00000227330
ENSG00000226688		ENSG00000227336
ENSG00000226694		ENSG00000227338
ENSG00000226696		ENSG00000227342
ENSG00000226698		ENSG00000227352
ENSG00000226702		ENSG00000227354
ENSG00000226706		ENSG00000227355
ENSG00000226707		ENSG00000227359
ENSG00000226708		ENSG00000227360
ENSG00000226711		ENSG00000227364
ENSG00000226716		ENSG00000227365
ENSG00000226717		ENSG00000227386
ENSG00000226722		ENSG00000227388
ENSG00000226725		ENSG00000227400
ENSG00000226733		ENSG00000227403
ENSG00000226739		ENSG00000227407
ENSG00000226746		ENSG00000227418
ENSG00000226751		ENSG00000227421
ENSG00000226758		ENSG00000227432
ENSG00000226759		ENSG00000227455
ENSG00000226764		ENSG00000227459
ENSG00000226770		ENSG00000227463
ENSG00000226771		ENSG00000227466
ENSG00000226772		ENSG00000227467
ENSG00000226777		ENSG00000227477
ENSG00000226780		ENSG00000227479
ENSG00000226791		ENSG00000227485
ENSG00000226797		ENSG00000227489
ENSG00000226798		ENSG00000227495
ENSG00000226803		ENSG00000227498
ENSG00000226808		ENSG00000227508
ENSG00000226812		ENSG00000227509
ENSG00000226813		ENSG00000227510
ENSG00000226816		ENSG00000227519
ENSG00000226819		ENSG00000227531
ENSG00000226822		ENSG00000227535
ENSG00000226828		ENSG00000227542
ENSG00000226829		ENSG00000227543
ENSG00000226833		ENSG00000227544
ENSG00000226835		ENSG00000227549
ENSG00000226842		ENSG00000227554
ENSG00000226846		ENSG00000227555
ENSG00000226851		ENSG00000227562
ENSG00000226854		ENSG00000227564
ENSG00000226859		ENSG00000227574
ENSG00000226861		ENSG00000227588
ENSG00000226871		ENSG00000227598
ENSG00000226876		ENSG00000227599
ENSG00000226883		ENSG00000227602
ENSG00000226890		ENSG00000227603
ENSG00000226891		ENSG00000227606
ENSG00000226899		ENSG00000227610
ENSG00000226900		ENSG00000227611
ENSG00000226903		ENSG00000227630
ENSG00000226904		ENSG00000227634
ENSG00000226906		ENSG00000227658
ENSG00000226919		ENSG00000227660
ENSG00000226920		ENSG00000227674
ENSG00000226921		ENSG00000227680
ENSG00000226925		ENSG00000227685
ENSG00000226927		ENSG00000227704
ENSG00000226935		ENSG00000227705
ENSG00000226938		ENSG00000227706
ENSG00000226939		ENSG00000227708
ENSG00000226950		ENSG00000227713
ENSG00000226956		ENSG00000227716
ENSG00000226968		ENSG00000227718
ENSG00000226978		ENSG00000227723
ENSG00000226985		ENSG00000227734
ENSG00000226990		ENSG00000227743
ENSG00000226992		ENSG00000227744
ENSG00000226994		ENSG00000227751
ENSG00000226995		ENSG00000227757
ENSG00000226996		ENSG00000227809
ENSG00000227006		ENSG00000227818
ENSG00000227007		ENSG00000227824
ENSG00000227011		ENSG00000227838
ENSG00000227012		ENSG00000227848
ENSG00000227016		ENSG00000227851
ENSG00000227021		ENSG00000227863
ENSG00000227028		ENSG00000227869
ENSG00000227033		ENSG00000227880
ENSG00000227039		ENSG00000227893
ENSG00000227042		ENSG00000227895
ENSG00000227043		ENSG00000227896
ENSG00000227047		ENSG00000227902
ENSG00000227061		ENSG00000227906
ENSG00000227066		ENSG00000227912
ENSG00000227068		ENSG00000227917
ENSG00000227075		ENSG00000227929
ENSG00000227078		ENSG00000227930
ENSG00000227082		ENSG00000227935
ENSG00000227089		ENSG00000227938
ENSG00000227090		ENSG00000227940
ENSG00000227091		ENSG00000227946
ENSG00000227094		ENSG00000227947
ENSG00000227098		ENSG00000227953
ENSG00000227101		ENSG00000227954
ENSG00000227107		ENSG00000227958
ENSG00000227110		ENSG00000227960
ENSG00000227117		ENSG00000227963
ENSG00000227125		ENSG00000227981
ENSG00000227128		ENSG00000227987
ENSG00000227131		ENSG00000228005
ENSG00000227139		ENSG00000228027
ENSG00000227143		ENSG00000228031
ENSG00000227148		ENSG00000228035
ENSG00000227150		ENSG00000228037
ENSG00000227155		ENSG00000228043
ENSG00000227157		ENSG00000228048
ENSG00000227167		ENSG00000228058
ENSG00000227169		ENSG00000228063
ENSG00000227170		ENSG00000228064
ENSG00000227181		ENSG00000228065
ENSG00000227186		ENSG00000228072
ENSG00000227189		ENSG00000228073
ENSG00000227193		ENSG00000228082
ENSG00000227195		ENSG00000228100
ENSG00000227197		ENSG00000228105
ENSG00000227198		ENSG00000228107
ENSG00000227200		ENSG00000228108
ENSG00000227206		ENSG00000228109
ENSG00000227210		ENSG00000228120
ENSG00000227213		ENSG00000228133
ENSG00000227215		ENSG00000228136
ENSG00000227227		ENSG00000228151
ENSG00000227240		ENSG00000228153
ENSG00000227244		ENSG00000228156
ENSG00000227245		ENSG00000228159
ENSG00000227248		ENSG00000228160
ENSG00000227252		ENSG00000228162
ENSG00000227256		ENSG00000228170
ENSG00000227258		ENSG00000228172
ENSG00000227260		ENSG00000228173
ENSG00000227269		ENSG00000228174
ENSG00000227274		ENSG00000228176
ENSG00000227278		ENSG00000228189
ENSG00000227282		ENSG00000228201
ENSG00000227290		ENSG00000228204
ENSG00000227293		ENSG00000228208
ENSG00000227294		ENSG00000228213
ENSG00000227297		ENSG00000228215
ENSG00000227301		ENSG00000228221
ENSG00000227303		ENSG00000228222
ENSG00000227305		ENSG00000228223
ENSG00000227306		ENSG00000228226
ENSG00000227307		ENSG00000228229
ENSG00000227313		ENSG00000228231
ENSG00000227330		ENSG00000228235
ENSG00000227336		ENSG00000228239
ENSG00000227338		ENSG00000228242
ENSG00000227342		ENSG00000228255
ENSG00000227352		ENSG00000228271
ENSG00000227354		ENSG00000228272
ENSG00000227355		ENSG00000228274
ENSG00000227359		ENSG00000228275
ENSG00000227360		ENSG00000228277
ENSG00000227364		ENSG00000228288
ENSG00000227365		ENSG00000228295
ENSG00000227386		ENSG00000228296
ENSG00000227388		ENSG00000228302
ENSG00000227407		ENSG00000228308
ENSG00000227409		ENSG00000228309
ENSG00000227418		ENSG00000228315
ENSG00000227421		ENSG00000228322
ENSG00000227432		ENSG00000228329
ENSG00000227455		ENSG00000228334
ENSG00000227456		ENSG00000228338
ENSG00000227459		ENSG00000228340
ENSG00000227463		ENSG00000228343
ENSG00000227466		ENSG00000228351
ENSG00000227467		ENSG00000228352
ENSG00000227477		ENSG00000228355
ENSG00000227481		ENSG00000228361
ENSG00000227485		ENSG00000228363
ENSG00000227487		ENSG00000228365
ENSG00000227489		ENSG00000228372
ENSG00000227495		ENSG00000228379
ENSG00000227498		ENSG00000228382
ENSG00000227502		ENSG00000228391
ENSG00000227508		ENSG00000228392
ENSG00000227509		ENSG00000228393
ENSG00000227510		ENSG00000228400
ENSG00000227512		ENSG00000228401
ENSG00000227516		ENSG00000228403
ENSG00000227517		ENSG00000228408
ENSG00000227519		ENSG00000228420
ENSG00000227531		ENSG00000228422
ENSG00000227535		ENSG00000228423
ENSG00000227542		ENSG00000228426
ENSG00000227543		ENSG00000228434
ENSG00000227544		ENSG00000228444
ENSG00000227549		ENSG00000228452
ENSG00000227554		ENSG00000228467
ENSG00000227555		ENSG00000228478
ENSG00000227562		ENSG00000228482
ENSG00000227564		ENSG00000228487
ENSG00000227574		ENSG00000228488
ENSG00000227588		ENSG00000228495
ENSG00000227598		ENSG00000228496
ENSG00000227599		ENSG00000228503
ENSG00000227602		ENSG00000228504
ENSG00000227606		ENSG00000228505
ENSG00000227610		ENSG00000228509
ENSG00000227611		ENSG00000228521
ENSG00000227630		ENSG00000228528
ENSG00000227658		ENSG00000228538
ENSG00000227660		ENSG00000228539
ENSG00000227680		ENSG00000228543
ENSG00000227685		ENSG00000228544
ENSG00000227704		ENSG00000228548
ENSG00000227705		ENSG00000228553
ENSG00000227706		ENSG00000228554
ENSG00000227708		ENSG00000228559
ENSG00000227713		ENSG00000228560
ENSG00000227716		ENSG00000228563
ENSG00000227718		ENSG00000228564
ENSG00000227723		ENSG00000228577
ENSG00000227734		ENSG00000228586
ENSG00000227741		ENSG00000228587
ENSG00000227743		ENSG00000228590
ENSG00000227744		ENSG00000228592
ENSG00000227748		ENSG00000228596
ENSG00000227751		ENSG00000228606
ENSG00000227757		ENSG00000228618
ENSG00000227764		ENSG00000228622
ENSG00000227769		ENSG00000228624
ENSG00000227773		ENSG00000228627
ENSG00000227809		ENSG00000228636
ENSG00000227818		ENSG00000228648
ENSG00000227824		ENSG00000228650
ENSG00000227838		ENSG00000228655
ENSG00000227848		ENSG00000228658
ENSG00000227851		ENSG00000228659
ENSG00000227863		ENSG00000228669
ENSG00000227869		ENSG00000228675
ENSG00000227880		ENSG00000228677
ENSG00000227893		ENSG00000228679
ENSG00000227895		ENSG00000228680
ENSG00000227896		ENSG00000228683
ENSG00000227902		ENSG00000228686
ENSG00000227906		ENSG00000228689
ENSG00000227911		ENSG00000228692
ENSG00000227912		ENSG00000228703
ENSG00000227914		ENSG00000228705
ENSG00000227917		ENSG00000228707
ENSG00000227927		ENSG00000228708
ENSG00000227929		ENSG00000228714
ENSG00000227930		ENSG00000228719
ENSG00000227935		ENSG00000228730
ENSG00000227938		ENSG00000228734
ENSG00000227940		ENSG00000228735
ENSG00000227946		ENSG00000228739
ENSG00000227947		ENSG00000228740
ENSG00000227953		ENSG00000228742
ENSG00000227954		ENSG00000228748
ENSG00000227958		ENSG00000228750
ENSG00000227960		ENSG00000228763
ENSG00000227964		ENSG00000228768
ENSG00000227981		ENSG00000228772
ENSG00000227987		ENSG00000228777
ENSG00000228005		ENSG00000228778
ENSG00000228013		ENSG00000228784
ENSG00000228016		ENSG00000228786
ENSG00000228027		ENSG00000228787
ENSG00000228028		ENSG00000228793
ENSG00000228031		ENSG00000228794
ENSG00000228035		ENSG00000228799
ENSG00000228043		ENSG00000228800
ENSG00000228048		ENSG00000228801
ENSG00000228058		ENSG00000228804
ENSG00000228061		ENSG00000228826
ENSG00000228063		ENSG00000228839
ENSG00000228064		ENSG00000228842
ENSG00000228067		ENSG00000228843
ENSG00000228072		ENSG00000228852
ENSG00000228073		ENSG00000228853
ENSG00000228082		ENSG00000228876
ENSG00000228084		ENSG00000228878
ENSG00000228086		ENSG00000228889
ENSG00000228100		ENSG00000228890
ENSG00000228105		ENSG00000228909
ENSG00000228106		ENSG00000228939
ENSG00000228107		ENSG00000228944
ENSG00000228108		ENSG00000228950
ENSG00000228109		ENSG00000228951
ENSG00000228113		ENSG00000228959
ENSG00000228120		ENSG00000228961
ENSG00000228135		ENSG00000228968
ENSG00000228136		ENSG00000228973
ENSG00000228151		ENSG00000228980
ENSG00000228153		ENSG00000228988
ENSG00000228156		ENSG00000229011
ENSG00000228159		ENSG00000229012
ENSG00000228160		ENSG00000229019
ENSG00000228162		ENSG00000229025
ENSG00000228170		ENSG00000229042
ENSG00000228172		ENSG00000229043
ENSG00000228173		ENSG00000229047
ENSG00000228174		ENSG00000229051
ENSG00000228176		ENSG00000229056
ENSG00000228189		ENSG00000229066
ENSG00000228201		ENSG00000229081
ENSG00000228204		ENSG00000229086
ENSG00000228208		ENSG00000229102
ENSG00000228213		ENSG00000229105
ENSG00000228215		ENSG00000229108
ENSG00000228216		ENSG00000229116
ENSG00000228221		ENSG00000229122
ENSG00000228222		ENSG00000229124
ENSG00000228226		ENSG00000229131
ENSG00000228229		ENSG00000229152
ENSG00000228231		ENSG00000229154
ENSG00000228235		ENSG00000229160
ENSG00000228239		ENSG00000229162
ENSG00000228242		ENSG00000229167
ENSG00000228255		ENSG00000229175
ENSG00000228271		ENSG00000229177
ENSG00000228272		ENSG00000229188
ENSG00000228274		ENSG00000229192
ENSG00000228275		ENSG00000229201
ENSG00000228277		ENSG00000229205
ENSG00000228280		ENSG00000229206
ENSG00000228288		ENSG00000229209
ENSG00000228295		ENSG00000229224
ENSG00000228296		ENSG00000229227
ENSG00000228302		ENSG00000229228
ENSG00000228308		ENSG00000229233
ENSG00000228309		ENSG00000229240
ENSG00000228315		ENSG00000229243
ENSG00000228322		ENSG00000229246
ENSG00000228329		ENSG00000229249
ENSG00000228334		ENSG00000229255
ENSG00000228338		ENSG00000229257
ENSG00000228343		ENSG00000229258
ENSG00000228351		ENSG00000229262
ENSG00000228352		ENSG00000229267
ENSG00000228355		ENSG00000229269
ENSG00000228361		ENSG00000229271
ENSG00000228363		ENSG00000229272
ENSG00000228365		ENSG00000229274
ENSG00000228368		ENSG00000229275
ENSG00000228369		ENSG00000229283
ENSG00000228372		ENSG00000229289
ENSG00000228379		ENSG00000229294
ENSG00000228382		ENSG00000229297
ENSG00000228386		ENSG00000229299
ENSG00000228391		ENSG00000229301
ENSG00000228392		ENSG00000229306
ENSG00000228393		ENSG00000229307
ENSG00000228395		ENSG00000229308
ENSG00000228400		ENSG00000229309
ENSG00000228401		ENSG00000229311
ENSG00000228403		ENSG00000229315
ENSG00000228408		ENSG00000229325
ENSG00000228420		ENSG00000229327
ENSG00000228422		ENSG00000229335
ENSG00000228423		ENSG00000229337
ENSG00000228426		ENSG00000229345
ENSG00000228434		ENSG00000229348
ENSG00000228444		ENSG00000229352
ENSG00000228452		ENSG00000229368
ENSG00000228467		ENSG00000229370
ENSG00000228478		ENSG00000229379
ENSG00000228481		ENSG00000229380
ENSG00000228482		ENSG00000229382
ENSG00000228484		ENSG00000229385
ENSG00000228485		ENSG00000229393
ENSG00000228487		ENSG00000229395
ENSG00000228488		ENSG00000229400
ENSG00000228495		ENSG00000229401
ENSG00000228503		ENSG00000229402
ENSG00000228504		ENSG00000229403
ENSG00000228505		ENSG00000229418
ENSG00000228506		ENSG00000229424
ENSG00000228509		ENSG00000229433
ENSG00000228521		ENSG00000229434
ENSG00000228528		ENSG00000229437
ENSG00000228538		ENSG00000229443
ENSG00000228539		ENSG00000229444
ENSG00000228543		ENSG00000229452
ENSG00000228544		ENSG00000229454
ENSG00000228548		ENSG00000229457
ENSG00000228553		ENSG00000229459
ENSG00000228554		ENSG00000229463
ENSG00000228559		ENSG00000229466
ENSG00000228560		ENSG00000229483
ENSG00000228563		ENSG00000229491
ENSG00000228564		ENSG00000229495
ENSG00000228577		ENSG00000229512
ENSG00000228586		ENSG00000229522
ENSG00000228587		ENSG00000229528
ENSG00000228590		ENSG00000229537
ENSG00000228592		ENSG00000229543
ENSG00000228596		ENSG00000229546
ENSG00000228598		ENSG00000229550
ENSG00000228606		ENSG00000229557
ENSG00000228618		ENSG00000229558
ENSG00000228622		ENSG00000229565
ENSG00000228624		ENSG00000229569
ENSG00000228625		ENSG00000229578
ENSG00000228627		ENSG00000229587
ENSG00000228634		ENSG00000229591
ENSG00000228636		ENSG00000229599
ENSG00000228648		ENSG00000229600
ENSG00000228649		ENSG00000229603
ENSG00000228650		ENSG00000229606
ENSG00000228655		ENSG00000229607
ENSG00000228658		ENSG00000229613
ENSG00000228659		ENSG00000229619
ENSG00000228669		ENSG00000229621
ENSG00000228675		ENSG00000229625
ENSG00000228677		ENSG00000229630
ENSG00000228679		ENSG00000229639
ENSG00000228680		ENSG00000229643
ENSG00000228683		ENSG00000229649
ENSG00000228686		ENSG00000229660
ENSG00000228689		ENSG00000229671
ENSG00000228692		ENSG00000229679
ENSG00000228703		ENSG00000229692
ENSG00000228705		ENSG00000229694
ENSG00000228707		ENSG00000229697
ENSG00000228708		ENSG00000229699
ENSG00000228714		ENSG00000229711
ENSG00000228718		ENSG00000229717
ENSG00000228719		ENSG00000229719
ENSG00000228730		ENSG00000229722
ENSG00000228734		ENSG00000229740
ENSG00000228735		ENSG00000229743
ENSG00000228740		ENSG00000229751
ENSG00000228741		ENSG00000229755
ENSG00000228742		ENSG00000229766
ENSG00000228748		ENSG00000229770
ENSG00000228750		ENSG00000229774
ENSG00000228763		ENSG00000229775
ENSG00000228768		ENSG00000229776
ENSG00000228772		ENSG00000229779
ENSG00000228777		ENSG00000229788
ENSG00000228778		ENSG00000229791
ENSG00000228779		ENSG00000229792
ENSG00000228784		ENSG00000229797
ENSG00000228786		ENSG00000229805
ENSG00000228787		ENSG00000229832
ENSG00000228789		ENSG00000229846
ENSG00000228793		ENSG00000229847
ENSG00000228794		ENSG00000229852
ENSG00000228799		ENSG00000229854
ENSG00000228801		ENSG00000229855
ENSG00000228804		ENSG00000229867
ENSG00000228817		ENSG00000229873
ENSG00000228826		ENSG00000229876
ENSG00000228839		ENSG00000229881
ENSG00000228842		ENSG00000229882
ENSG00000228843		ENSG00000229891
ENSG00000228852		ENSG00000229905
ENSG00000228853		ENSG00000229913
ENSG00000228876		ENSG00000229918
ENSG00000228878		ENSG00000229922
ENSG00000228886		ENSG00000229923
ENSG00000228889		ENSG00000229925
ENSG00000228890		ENSG00000229928
ENSG00000228909		ENSG00000229931
ENSG00000228919		ENSG00000229938
ENSG00000228923		ENSG00000229943
ENSG00000228939		ENSG00000229953
ENSG00000228944		ENSG00000229955
ENSG00000228950		ENSG00000229956
ENSG00000228951		ENSG00000229957
ENSG00000228959		ENSG00000229960
ENSG00000228961		ENSG00000229962
ENSG00000228968		ENSG00000229964
ENSG00000228971		ENSG00000229967
ENSG00000228973		ENSG00000229969
ENSG00000228980		ENSG00000229971
ENSG00000228988		ENSG00000229976
ENSG00000229005		ENSG00000229980
ENSG00000229011		ENSG00000229981
ENSG00000229012		ENSG00000229996
ENSG00000229019		ENSG00000230000
ENSG00000229025		ENSG00000230001
ENSG00000229042		ENSG00000230002
ENSG00000229043		ENSG00000230014
ENSG00000229044		ENSG00000230015
ENSG00000229047		ENSG00000230020
ENSG00000229051		ENSG00000230027
ENSG00000229056		ENSG00000230030
ENSG00000229066		ENSG00000230033
ENSG00000229081		ENSG00000230035
ENSG00000229086		ENSG00000230040
ENSG00000229102		ENSG00000230046
ENSG00000229105		ENSG00000230051
ENSG00000229108		ENSG00000230063
ENSG00000229116		ENSG00000230065
ENSG00000229118		ENSG00000230090
ENSG00000229122		ENSG00000230096
ENSG00000229124		ENSG00000230098
ENSG00000229131		ENSG00000230100
ENSG00000229140		ENSG00000230109
ENSG00000229152		ENSG00000230114
ENSG00000229154		ENSG00000230115
ENSG00000229155		ENSG00000230120
ENSG00000229160		ENSG00000230121
ENSG00000229162		ENSG00000230133
ENSG00000229167		ENSG00000230138
ENSG00000229175		ENSG00000230142
ENSG00000229177		ENSG00000230153
ENSG00000229188		ENSG00000230159
ENSG00000229190		ENSG00000230172
ENSG00000229192		ENSG00000230173
ENSG00000229201		ENSG00000230177
ENSG00000229205		ENSG00000230190
ENSG00000229206		ENSG00000230197
ENSG00000229209		ENSG00000230205
ENSG00000229224		ENSG00000230223
ENSG00000229227		ENSG00000230226
ENSG00000229228		ENSG00000230229
ENSG00000229233		ENSG00000230233
ENSG00000229240		ENSG00000230234
ENSG00000229246		ENSG00000230248
ENSG00000229249		ENSG00000230250
ENSG00000229255		ENSG00000230258
ENSG00000229257		ENSG00000230260
ENSG00000229258		ENSG00000230266
ENSG00000229262		ENSG00000230285
ENSG00000229267		ENSG00000230286
ENSG00000229269		ENSG00000230292
ENSG00000229271		ENSG00000230298
ENSG00000229272		ENSG00000230309
ENSG00000229274		ENSG00000230313
ENSG00000229275		ENSG00000230314
ENSG00000229283		ENSG00000230317
ENSG00000229294		ENSG00000230322
ENSG00000229297		ENSG00000230324
ENSG00000229299		ENSG00000230325
ENSG00000229301		ENSG00000230333
ENSG00000229306		ENSG00000230352
ENSG00000229307		ENSG00000230365
ENSG00000229309		ENSG00000230379
ENSG00000229311		ENSG00000230381
ENSG00000229315		ENSG00000230387
ENSG00000229321		ENSG00000230401
ENSG00000229323		ENSG00000230402
ENSG00000229325		ENSG00000230403
ENSG00000229327		ENSG00000230404
ENSG00000229330		ENSG00000230408
ENSG00000229331		ENSG00000230434
ENSG00000229335		ENSG00000230437
ENSG00000229337		ENSG00000230440
ENSG00000229345		ENSG00000230442
ENSG00000229348		ENSG00000230452
ENSG00000229352		ENSG00000230471
ENSG00000229370		ENSG00000230472
ENSG00000229379		ENSG00000230492
ENSG00000229380		ENSG00000230500
ENSG00000229382		ENSG00000230515
ENSG00000229393		ENSG00000230516
ENSG00000229395		ENSG00000230523
ENSG00000229400		ENSG00000230525
ENSG00000229401		ENSG00000230526
ENSG00000229402		ENSG00000230539
ENSG00000229403		ENSG00000230551
ENSG00000229407		ENSG00000230573
ENSG00000229418		ENSG00000230575
ENSG00000229424		ENSG00000230590
ENSG00000229433		ENSG00000230597
ENSG00000229434		ENSG00000230599
ENSG00000229437		ENSG00000230600
ENSG00000229443		ENSG00000230606
ENSG00000229444		ENSG00000230623
ENSG00000229452		ENSG00000230627
ENSG00000229454		ENSG00000230630
ENSG00000229457		ENSG00000230631
ENSG00000229459		ENSG00000230645
ENSG00000229463		ENSG00000230647
ENSG00000229466		ENSG00000230649
ENSG00000229483		ENSG00000230651
ENSG00000229491		ENSG00000230658
ENSG00000229495		ENSG00000230663
ENSG00000229502		ENSG00000230668
ENSG00000229512		ENSG00000230684
ENSG00000229521		ENSG00000230686
ENSG00000229522		ENSG00000230687
ENSG00000229528		ENSG00000230690
ENSG00000229531		ENSG00000230694
ENSG00000229537		ENSG00000230696
ENSG00000229543		ENSG00000230704
ENSG00000229546		ENSG00000230709
ENSG00000229550		ENSG00000230710
ENSG00000229557		ENSG00000230714
ENSG00000229558		ENSG00000230720
ENSG00000229565		ENSG00000230725
ENSG00000229569		ENSG00000230728
ENSG00000229578		ENSG00000230731
ENSG00000229582		ENSG00000230732
ENSG00000229587		ENSG00000230733
ENSG00000229591		ENSG00000230737
ENSG00000229599		ENSG00000230746
ENSG00000229600		ENSG00000230747
ENSG00000229603		ENSG00000230759
ENSG00000229606		ENSG00000230768
ENSG00000229607		ENSG00000230790
ENSG00000229611		ENSG00000230794
ENSG00000229613		ENSG00000230798
ENSG00000229619		ENSG00000230803
ENSG00000229621		ENSG00000230805
ENSG00000229625		ENSG00000230806
ENSG00000229630		ENSG00000230815
ENSG00000229639		ENSG00000230830
ENSG00000229643		ENSG00000230831
ENSG00000229649		ENSG00000230843
ENSG00000229660		ENSG00000230844
ENSG00000229671		ENSG00000230846
ENSG00000229679		ENSG00000230848
ENSG00000229692		ENSG00000230852
ENSG00000229694		ENSG00000230864
ENSG00000229697		ENSG00000230866
ENSG00000229699		ENSG00000230881
ENSG00000229711		ENSG00000230891
ENSG00000229717		ENSG00000230896
ENSG00000229719		ENSG00000230898
ENSG00000229720		ENSG00000230908
ENSG00000229722		ENSG00000230910
ENSG00000229739		ENSG00000230920
ENSG00000229740		ENSG00000230921
ENSG00000229743		ENSG00000230922
ENSG00000229751		ENSG00000230923
ENSG00000229755		ENSG00000230937
ENSG00000229766		ENSG00000230941
ENSG00000229770		ENSG00000230944
ENSG00000229774		ENSG00000230945
ENSG00000229775		ENSG00000230947
ENSG00000229776		ENSG00000230952
ENSG00000229779		ENSG00000230955
ENSG00000229788		ENSG00000230960
ENSG00000229791		ENSG00000230962
ENSG00000229792		ENSG00000230967
ENSG00000229805		ENSG00000230968
ENSG00000229832		ENSG00000230969
ENSG00000229839		ENSG00000230970
ENSG00000229846		ENSG00000230971
ENSG00000229847		ENSG00000230972
ENSG00000229852		ENSG00000230975
ENSG00000229854		ENSG00000230978
ENSG00000229855		ENSG00000230990
ENSG00000229867		ENSG00000230991
ENSG00000229881		ENSG00000231015
ENSG00000229882		ENSG00000231019
ENSG00000229891		ENSG00000231023
ENSG00000229905		ENSG00000231031
ENSG00000229913		ENSG00000231040
ENSG00000229918		ENSG00000231046
ENSG00000229922		ENSG00000231052
ENSG00000229923		ENSG00000231054
ENSG00000229925		ENSG00000231056
ENSG00000229928		ENSG00000231061
ENSG00000229931		ENSG00000231062
ENSG00000229938		ENSG00000231074
ENSG00000229943		ENSG00000231078
ENSG00000229953		ENSG00000231081
ENSG00000229955		ENSG00000231082
ENSG00000229956		ENSG00000231090
ENSG00000229957		ENSG00000231098
ENSG00000229962		ENSG00000231102
ENSG00000229969		ENSG00000231104
ENSG00000229971		ENSG00000231110
ENSG00000229976		ENSG00000231114
ENSG00000229980		ENSG00000231125
ENSG00000229981		ENSG00000231131
ENSG00000229989		ENSG00000231132
ENSG00000229990		ENSG00000231134
ENSG00000229996		ENSG00000231138
ENSG00000229999		ENSG00000231140
ENSG00000230000		ENSG00000231141
ENSG00000230001		ENSG00000231143
ENSG00000230002		ENSG00000231154
ENSG00000230005		ENSG00000231156
ENSG00000230014		ENSG00000231160
ENSG00000230015		ENSG00000231163
ENSG00000230020		ENSG00000231170
ENSG00000230027		ENSG00000231171
ENSG00000230030		ENSG00000231172
ENSG00000230033		ENSG00000231173
ENSG00000230035		ENSG00000231175
ENSG00000230040		ENSG00000231177
ENSG00000230046		ENSG00000231178
ENSG00000230051		ENSG00000231183
ENSG00000230063		ENSG00000231187
ENSG00000230068		ENSG00000231189
ENSG00000230084		ENSG00000231200
ENSG00000230090		ENSG00000231204
ENSG00000230096		ENSG00000231208
ENSG00000230098		ENSG00000231212
ENSG00000230100		ENSG00000231227
ENSG00000230109		ENSG00000231231
ENSG00000230114		ENSG00000231236
ENSG00000230115		ENSG00000231238
ENSG00000230120		ENSG00000231243
ENSG00000230121		ENSG00000231246
ENSG00000230131		ENSG00000231248
ENSG00000230133		ENSG00000231252
ENSG00000230138		ENSG00000231253
ENSG00000230142		ENSG00000231265
ENSG00000230153		ENSG00000231266
ENSG00000230155		ENSG00000231272
ENSG00000230159		ENSG00000231291
ENSG00000230172		ENSG00000231295
ENSG00000230173		ENSG00000231297
ENSG00000230174		ENSG00000231304
ENSG00000230177		ENSG00000231312
ENSG00000230184		ENSG00000231326
ENSG00000230190		ENSG00000231327
ENSG00000230197		ENSG00000231329
ENSG00000230205		ENSG00000231334
ENSG00000230223		ENSG00000231336
ENSG00000230226		ENSG00000231358
ENSG00000230229		ENSG00000231364
ENSG00000230233		ENSG00000231365
ENSG00000230234		ENSG00000231367
ENSG00000230248		ENSG00000231383
ENSG00000230250		ENSG00000231394
ENSG00000230258		ENSG00000231403
ENSG00000230260		ENSG00000231405
ENSG00000230266		ENSG00000231407
ENSG00000230286		ENSG00000231413
ENSG00000230292		ENSG00000231418
ENSG00000230298		ENSG00000231419
ENSG00000230300		ENSG00000231420
ENSG00000230309		ENSG00000231421
ENSG00000230313		ENSG00000231426
ENSG00000230314		ENSG00000231427
ENSG00000230317		ENSG00000231428
ENSG00000230322		ENSG00000231437
ENSG00000230323		ENSG00000231440
ENSG00000230324		ENSG00000231447
ENSG00000230325		ENSG00000231460
ENSG00000230333		ENSG00000231467
ENSG00000230352		ENSG00000231473
ENSG00000230365		ENSG00000231476
ENSG00000230379		ENSG00000231477
ENSG00000230381		ENSG00000231487
ENSG00000230387		ENSG00000231492
ENSG00000230401		ENSG00000231496
ENSG00000230402		ENSG00000231505
ENSG00000230403		ENSG00000231509
ENSG00000230404		ENSG00000231510
ENSG00000230408		ENSG00000231515
ENSG00000230427		ENSG00000231529
ENSG00000230433		ENSG00000231530
ENSG00000230434		ENSG00000231532
ENSG00000230437		ENSG00000231534
ENSG00000230440		ENSG00000231536
ENSG00000230442		ENSG00000231538
ENSG00000230452		ENSG00000231539
ENSG00000230470		ENSG00000231542
ENSG00000230471		ENSG00000231557
ENSG00000230472		ENSG00000231566
ENSG00000230490		ENSG00000231575
ENSG00000230492		ENSG00000231589
ENSG00000230498		ENSG00000231597
ENSG00000230499		ENSG00000231601
ENSG00000230500		ENSG00000231604
ENSG00000230513		ENSG00000231605
ENSG00000230515		ENSG00000231606
ENSG00000230516		ENSG00000231607
ENSG00000230523		ENSG00000231609
ENSG00000230525		ENSG00000231616
ENSG00000230526		ENSG00000231620
ENSG00000230536		ENSG00000231621
ENSG00000230539		ENSG00000231626
ENSG00000230542		ENSG00000231630
ENSG00000230551		ENSG00000231646
ENSG00000230552		ENSG00000231648
ENSG00000230569		ENSG00000231653
ENSG00000230573		ENSG00000231671
ENSG00000230575		ENSG00000231674
ENSG00000230590		ENSG00000231678
ENSG00000230597		ENSG00000231680
ENSG00000230599		ENSG00000231681
ENSG00000230600		ENSG00000231682
ENSG00000230606		ENSG00000231689
ENSG00000230612		ENSG00000231698
ENSG00000230623		ENSG00000231714
ENSG00000230627		ENSG00000231718
ENSG00000230630		ENSG00000231720
ENSG00000230631		ENSG00000231731
ENSG00000230645		ENSG00000231740
ENSG00000230647		ENSG00000231748
ENSG00000230649		ENSG00000231754
ENSG00000230651		ENSG00000231755
ENSG00000230658		ENSG00000231756
ENSG00000230663		ENSG00000231758
ENSG00000230668		ENSG00000231768
ENSG00000230684		ENSG00000231769
ENSG00000230686		ENSG00000231776
ENSG00000230687		ENSG00000231781
ENSG00000230690		ENSG00000231782
ENSG00000230694		ENSG00000231791
ENSG00000230696		ENSG00000231811
ENSG00000230704		ENSG00000231814
ENSG00000230709		ENSG00000231815
ENSG00000230710		ENSG00000231838
ENSG00000230714		ENSG00000231842
ENSG00000230720		ENSG00000231846
ENSG00000230725		ENSG00000231856
ENSG00000230728		ENSG00000231863
ENSG00000230731		ENSG00000231864
ENSG00000230732		ENSG00000231867
ENSG00000230733		ENSG00000231876
ENSG00000230735		ENSG00000231877
ENSG00000230737		ENSG00000231882
ENSG00000230741		ENSG00000231883
ENSG00000230746		ENSG00000231889
ENSG00000230747		ENSG00000231890
ENSG00000230749		ENSG00000231892
ENSG00000230751		ENSG00000231896
ENSG00000230759		ENSG00000231902
ENSG00000230782		ENSG00000231912
ENSG00000230789		ENSG00000231914
ENSG00000230794		ENSG00000231918
ENSG00000230798		ENSG00000231933
ENSG00000230803		ENSG00000231934
ENSG00000230805		ENSG00000231937
ENSG00000230806		ENSG00000231943
ENSG00000230815		ENSG00000231949
ENSG00000230817		ENSG00000231951
ENSG00000230826		ENSG00000231953
ENSG00000230830		ENSG00000231955
ENSG00000230831		ENSG00000231963
ENSG00000230839		ENSG00000231964
ENSG00000230843		ENSG00000231979
ENSG00000230844		ENSG00000231983
ENSG00000230846		ENSG00000231986
ENSG00000230848		ENSG00000231987
ENSG00000230852		ENSG00000231990
ENSG00000230864		ENSG00000231999
ENSG00000230866		ENSG00000232002
ENSG00000230876		ENSG00000232019
ENSG00000230881		ENSG00000232021
ENSG00000230891		ENSG00000232031
ENSG00000230896		ENSG00000232043
ENSG00000230898		ENSG00000232044
ENSG00000230908		ENSG00000232046
ENSG00000230910		ENSG00000232053
ENSG00000230920		ENSG00000232057
ENSG00000230921		ENSG00000232058
ENSG00000230922		ENSG00000232063
ENSG00000230923		ENSG00000232065
ENSG00000230937		ENSG00000232072
ENSG00000230941		ENSG00000232073
ENSG00000230944		ENSG00000232079
ENSG00000230945		ENSG00000232080
ENSG00000230947		ENSG00000232081
ENSG00000230952		ENSG00000232084
ENSG00000230955		ENSG00000232086
ENSG00000230960		ENSG00000232093
ENSG00000230962		ENSG00000232098
ENSG00000230967		ENSG00000232100
ENSG00000230968		ENSG00000232104
ENSG00000230969		ENSG00000232117
ENSG00000230970		ENSG00000232120
ENSG00000230971		ENSG00000232121
ENSG00000230972		ENSG00000232124
ENSG00000230975		ENSG00000232130
ENSG00000230978		ENSG00000232132
ENSG00000230990		ENSG00000232140
ENSG00000230991		ENSG00000232160
ENSG00000231010		ENSG00000232162
ENSG00000231015		ENSG00000232170
ENSG00000231019		ENSG00000232184
ENSG00000231023		ENSG00000232188
ENSG00000231031		ENSG00000232193
ENSG00000231039		ENSG00000232197
ENSG00000231040		ENSG00000232200
ENSG00000231046		ENSG00000232211
ENSG00000231052		ENSG00000232212
ENSG00000231054		ENSG00000232225
ENSG00000231056		ENSG00000232227
ENSG00000231061		ENSG00000232229
ENSG00000231062		ENSG00000232243
ENSG00000231074		ENSG00000232245
ENSG00000231078		ENSG00000232265
ENSG00000231079		ENSG00000232271
ENSG00000231082		ENSG00000232284
ENSG00000231090		ENSG00000232286
ENSG00000231098		ENSG00000232290
ENSG00000231102		ENSG00000232294
ENSG00000231104		ENSG00000232299
ENSG00000231110		ENSG00000232307
ENSG00000231113		ENSG00000232309
ENSG00000231114		ENSG00000232316
ENSG00000231119		ENSG00000232325
ENSG00000231125		ENSG00000232328
ENSG00000231128		ENSG00000232348
ENSG00000231131		ENSG00000232353
ENSG00000231132		ENSG00000232354
ENSG00000231133		ENSG00000232359
ENSG00000231134		ENSG00000232360
ENSG00000231138		ENSG00000232394
ENSG00000231140		ENSG00000232395
ENSG00000231141		ENSG00000232396
ENSG00000231143		ENSG00000232401
ENSG00000231149		ENSG00000232406
ENSG00000231154		ENSG00000232408
ENSG00000231156		ENSG00000232412
ENSG00000231160		ENSG00000232413
ENSG00000231163		ENSG00000232415
ENSG00000231170		ENSG00000232416
ENSG00000231172		ENSG00000232419
ENSG00000231173		ENSG00000232436
ENSG00000231175		ENSG00000232442
ENSG00000231177		ENSG00000232444
ENSG00000231178		ENSG00000232445
ENSG00000231183		ENSG00000232448
ENSG00000231187		ENSG00000232458
ENSG00000231189		ENSG00000232464
ENSG00000231194		ENSG00000232465
ENSG00000231200		ENSG00000232474
ENSG00000231201		ENSG00000232487
ENSG00000231204		ENSG00000232494
ENSG00000231208		ENSG00000232500
ENSG00000231212		ENSG00000232504
ENSG00000231227		ENSG00000232512
ENSG00000231231		ENSG00000232518
ENSG00000231233		ENSG00000232529
ENSG00000231236		ENSG00000232533
ENSG00000231238		ENSG00000232537
ENSG00000231243		ENSG00000232539
ENSG00000231246		ENSG00000232542
ENSG00000231248		ENSG00000232545
ENSG00000231252		ENSG00000232548
ENSG00000231253		ENSG00000232557
ENSG00000231265		ENSG00000232558
ENSG00000231266		ENSG00000232560
ENSG00000231272		ENSG00000232581
ENSG00000231290		ENSG00000232590
ENSG00000231291		ENSG00000232596
[truncated: 7,218 more rows]

## Sheet: supplementary table 2
Supplementary Table 2. prognostic lncRNAs that correlated with the HRR-related genes
ENSEMBL	lncipediaTranscriptID	HR	upper95	lower95	p-value
ENSG00000163597	SNHG16	0.527	0.794	0.35	0.00183
ENSG00000179818	PCBP1-AS1	1.79	2.689	1.189	0.00466
ENSG00000196741	LINC01560	1.52	2.272	1.011	0.0426
ENSG00000197815	lnc-RAI1-2	1.53	2.285	1.026	0.0356
ENSG00000203709	MIR29B2CHG	1.63	2.448	1.085	0.0177
ENSG00000223697	lnc-TMEM71-1	1.5	2.252	0.999	0.049
ENSG00000224046	lnc-TMEM243-1	1.62	2.421	1.078	0.019
ENSG00000228109	MELTF-AS1	1.52	2.27	1.015	0.0408
ENSG00000230732	lnc-NCBP2-AS2-1	2.27	3.462	1.494	8.25e-05
ENSG00000233016	SNHG7	1.51	2.252	1.008	0.0444
ENSG00000233223	lnc-SOX15-1	1.64	2.474	1.085	0.0177
ENSG00000234630	lnc-VPREB1-1	1.55	2.315	1.033	0.0328
ENSG00000235033	lnc-MOCS1-1	1.81	2.713	1.204	0.00376
ENSG00000237125	HAND2-AS1	1.5	2.249	1.006	0.045
ENSG00000239665	lnc-PRPF18-1	1.74	2.632	1.148	0.00819
ENSG00000240219	lnc-MDM4-2	1.56	2.326	1.043	0.0292
ENSG00000242553	DSCR9	1.73	2.603	1.148	0.00796
ENSG00000249669	CARMN	1.54	2.307	1.031	0.0335
ENSG00000250295	RDH10-AS1	1.75	2.639	1.164	0.00651
ENSG00000253930	TNFRSF10A-AS1	0.497	0.751	0.329	0.000712
ENSG00000254290	lnc-BRF2-7	0.63	0.944	0.421	0.0237
ENSG00000254489	MPPED2-AS1	1.51	2.27	1.006	0.0454
ENSG00000261762	lnc-CHRNA3-1	0.646	0.966	0.432	0.0319
ENSG00000263069	lnc-NPTX1-2	1.68	2.53	1.11	0.013
ENSG00000268836	lnc-LUC7L-1	1.54	2.308	1.029	0.0342
ENSG00000269843	lnc-CYP2A6-1	1.81	2.711	1.204	0.00374
ENSG00000269925	lnc-CAMTA1-2	1.6	2.398	1.067	0.0217
ENSG00000269938	lnc-DNAH10OS-6	1.5	2.249	1.004	0.046
ENSG00000272523	LINC01023	1.71	2.565	1.136	0.00919
ENSG00000272888	LINC01578	1.5	2.244	0.999	0.049
ENSG00000273302	lnc-C2orf74-2	1.63	2.445	1.083	0.018
ENSG00000276182	lnc-AK7-6	2.02	3.051	1.331	0.00072
ENSG00000278600	lnc-MTHFS-5	1.65	2.486	1.098	0.0149
